# Supplementary material for: Genome-Wide Identification and Analysis of Lbd Transcription Factor Genes in Jatropha curcas and Related Species
Source: Plants (Basel). 2022 Sep 14;11(18):2397. doi: 10.3390/plants11182397 (PMC9504267; doi:10.3390/plants11182397)
Supplement: Supplementary file 1 [file plants-11-02397-s001.zip]

Archive with 1 entries (1 files):
- plants-1876162-supplementary.pdf
